# Supplementary material for: The Role of Subjective Vitality Among Older Adults from a Self-Determination Theory Perspective: A Scoping Review
Source: Geriatrics (Basel). 2026 Jul 20;11(4):91. doi: 10.3390/geriatrics11040091 (PMC13397999; doi:10.3390/geriatrics11040091)
Supplement: Supplementary file 1 [file geriatrics-11-00091-s001.zip]

Archive with 2 entries (2 files):
- File S1 PRISMA-ScR-Fillable-Checklist.pdf
- File S2 Search String.pdf
